# Supplementary material for: Melanoma Cells Homing to the Brain: An In Vitro Model
Source: Biomed Res Int. 2015 Jan 26;2015:476069. doi: 10.1155/2015/476069 (PMC4321090; doi:10.1155/2015/476069)
Supplement: Supplementary file 1 — Supplementary table 1 shows a complete list of the differentially expressed genes in M1 and M2 cells as obtained by the metastasis specific Real time PCR-based array (see materials and methods, section 2). Data are expressed as fold decrease (a) or increase (b) in M2 compared to M1. [file 476069.f1.xls]

## Sheet: Foglio1
	SYMBOL	GENE NAME	FOLD DECREASE /INCREASE	FUNCTION
	SYK	spleen tyrosine kinase	-91.7159	AM
	PLAUR	plasminogen activator, urokinase receptor	-51.9589	CG/P
	MCAM	melanoma cell adhesion molecule	-29.7641	AM
	VEGFA	vascular endothelial growth factor A	-7.85113	AM
	CTNNA1	catenin (cadherin-associated protein), alpha 1	-6.5138	AM
	ITGB3	integrin, beta 3	-6.46074	AM
	FAT1	FAT atypical cadherin 1	-5.36322	AM
	HPSE	heparanase	-5.05426	EMD
	CD44	CD44 molecule	-5.04866	AM
	TIMP2	metallopeptidase inhibitor 2	-4.72397	EMD
	COL4A2	collagen, type IV, alpha 2	-4.59575	EMD
	APC	adenomatous polyposis coli	-4.01806	AM
	PNN pinin	desmosome associated protein	-3.53008	AM
	MMP3	matrix metallopeptidase 3 (stromelysin 1, progelatinase)	-2.57505	EMD
	MTSS1	metastasis suppressor 1	-2.56721	AM
	RPSA	ribosomal protein SA	-1.99474	AM
	CTBP1	C-terminal binding protein 1	2.02286	CG/P
	CTSL1	cathepsin L	2.0568	EMD
	RORB	RAR-related orphan receptor B	2.07613	CG/P
	FN1	fibronectin 1	2.07628	AM
	MGAT5	mannosyl (alpha-1,6-)-glycoprotein beta-1,6-N-acetyl-glucosaminyltransferase	2.22545	AM
	TRPM1	transient receptor potential cation channel, subfamily M, member 1	2.32721	CG/P
	MDM2	oncogene, E3 ubiquitin protein ligase	2.46998	CG/P
	MMP7	matrix metallopeptidase 7 (matrilysin, uterine)	2.61353	EMD
	MMP13	matrix metallopeptidase 13 (collagenase 3)	3.31131	EMD
	MMP11	matrix metallopeptidase 11 (stromelysin 3)	3.55389	EMD
	MMP9	matrix metallopeptidase 9 (gelatinase B, 92kDa gelatinase, 92kDa type IV collagenase)	3.57787	EMD
	EPHB2	EPH receptor B2	3.83546	CG/P
	CDH11	cadherin 11, type 2, OB-cadherin (osteoblast)	3.97347	AM
	TIMP3	TIMP metallopeptidase inhibitor 3	4.91605	EMD
	FGFR4	fibroblast growth factor receptor 4	5.60961	CG/P
	CXCL12	chemokine (C-X-C motif) ligand 12	6.59833	CG/P
	MMP10	matrix metallopeptidase 10 (stromelysin 2)	6.8277	EMD
	CDH6	cadherin 6, type 2, K-cadherin (fetal kidney)	8.23461	AM
	MYCL1	v-myc avian myelocytomatosis viral oncogene lung carcinoma derived homolog	9.41134	CG/P
	KISS 1R	KISS1 receptor	11.3004	CG/P
	HGF	hepatocyte growth factor (hepapoietin A; scatter factor)	12.0863	CG/P
	IL 18	interleukin 18	12.8278	CG/P
	FTL4	fms-related tyrosine kinase 4	14.9254	CG/P
	TSHR	thyroid stimulating hormone receptor	15.1128	CG/P
	ITGA7	integrin, alpha 7	15.5377	AM
	MET	met proto-oncogene	16.8772	CG/P
	CCL7	chemokine (C-C motif) ligand 7	17.2175	CG/P
	CXCR4	chemokine (C-X-C motif) receptor 4	32.494	CG/P
	MMP2	matrix metallopeptidase 2 (gelatinase A, 72kDa gelatinase, 72kDa type IV collagenase)	54.3497	EMD
	IGF1	insulin-like growth factor 1	54.614	CG/P
	CXCR2	chemokine (C-X-C motif) receptor 2	79.3303	CG/P
	CDH1	cadherin 1, type 1, E-cadherin	533	AM
